# Supplementary material for: Recover recovery style from psychosis: a psychometric evaluation of the German version of the Recovery Style Questionnaire (RSQ)
Source: Epidemiol Psychiatr Sci. 2018 Sep 11;29:e4. doi: 10.1017/S2045796018000471 (PMC8061273; doi:10.1017/S2045796018000471)
Supplement: Supplementary file 1 [file epssup.zip]

Archive with 2 entries (2 files):
- S2045796018000471sup001.docx
- S2045796018000471sup002.docx
